# Supplementary material for: Pathogenicity, tissue tropism and potential vertical transmission of SARSr-CoV-2 in Malayan pangolins
Source: PLoS Pathog. 2023 May 17;19(5):e1011384. doi: 10.1371/journal.ppat.1011384 (PMC10228812; doi:10.1371/journal.ppat.1011384)
Supplement: S4 Table — (XLSX) [file ppat.1011384.s005.xlsx]

## Sheet: Sheet1
S4 Table. Functional annotation clustering for DEGs.
Tissues	Group	Gene Type	ID	Description	P value	geneID	Count
lung	Adult	up-regulated	GO:0006955	immune response	0.000127164	BMP6/CXCL10/CXCL9/GPR183/LOC108401824/PTGDR2/JCHAIN/LTB/B2M/CCR10	10
			GO:0004866	endopeptidase inhibitor activity	0.00636502	AHSG/KNG1/LOC108385630/FETUB	4
			GO:0009897	external side of plasma membrane	0.0127568	CXCL10/LOC108389768/ITGA2B/LOC108404240/CXCL9/GPIHBP1/B2M/CCR10	8
			GO:0004869	cysteine-type endopeptidase inhibitor activity	0.0127568	AHSG/KNG1/FETUB	3
			GO:0030595	leukocyte chemotaxis	0.0127568	CXCL10/CXCL9/GPR183	3
			GO:0045662	negative regulation of myoblast differentiation	0.0127568	MBNL3/ID3/CXCL10	3
			GO:0006954	inflammatory response	0.0167461	KNG1/BMP6/CXCL10/RARRES2/CXCL9/IL17D/LOC108409121/PTGER3	8
			GO:0006935	chemotaxis	0.0167461	CXCL10/RARRES2/CXCL9/PTGDR2/CCR10	5
			GO:0072562	blood microparticle	0.0302681	KNG1/LOC108385630/ITGA2B/JCHAIN	4
			GO:0002576	platelet degranulation	0.0305886	KNG1/LOC108385630/RARRES2/ITGA2B	4
		down-regulated	GO:0062023	collagen-containing extracellular matrix	9.2446e-07	FGA/VCAN/SERPINE2/ADAMTS4/HMCN2/TNC/FGG/COL15A1/EMILIN1/THBS1/MFAP5/VWA1/TGM2/ADAMTS15/COL6A3/EMILIN2	16
			GO:0006954	inflammatory response	2.99123e-06	LOC108383754/IGFBP4/LOC108389764/TNIP3/IL1B/LXN/NLRP3/SPP1/SELE/TNFAIP3/PTAFR/LOC108383593/SPHK1/GGT5/GPR68/MEFV	16
			GO:0030198	extracellular matrix organization	1.29433e-05	FGA/VCAN/TNC/FGG/COL15A1/ADAMTS9/MFAP5/SPP1/VWA1/COL1A1/ADAMTS20/COL6A3/CRISPLD2	13
			GO:0044267	cellular protein metabolic process	6.05186e-05	FGA/VCAN/IGFBP4/TNC/FGG/PAPPA/SPP1/VWA1/PAPPA2	9
			GO:0005788	endoplasmic reticulum lumen	0.000103012	FGA/VCAN/IGFBP4/TNC/FGG/COL15A1/THBS1/SPP1/VWA1/COL6A3/FKBP10/PDIA4	12
			GO:0007155	cell adhesion	0.000584883	VCAN/HAS1/TNC/COL15A1/EMILIN1/THBS1/SPP1/OLFM4/COL6A3/SPON1/FAT1/FREM2/CASS4/CSF3R/EMILIN2/TNFAIP6	16
			GO:0031012	extracellular matrix	0.00085909	VCAN/TIMP1/HMCN2/TNC/COL15A1/ADAMTS9/VWA1/COL1A1/COL6A3/CRISPLD2/SPON1	11
			GO:0019221	cytokine-mediated signaling pathway	0.00107475	LOC108383754/IL31RA/SOCS3/IL1B/CRLF2/PTAFR/CSF3R/PTPRZ1/NOS2	9
			GO:1903561	extracellular vesicle	0.00107475	FGA/SERPINE2/ARRDC4/COL6A3/ATP1A1	5
			GO:0004222	metalloendopeptidase activity	0.00107475	PHEX/ADAMTS4/ADAMTS9/PAPPA/ADAMTS6/ADAMTS15/ADAMTS20/ADAM28	8
			GO:0008237	metallopeptidase activity	0.00202945	ADAMTS4/ADAMTS9/PAPPA/ADAMTS6/PAPPA2/ADAM28	6
			GO:0005201	extracellular matrix structural constituent	0.00226649	FGA/TNC/FGG/COL15A1/THBS1/MFAP5/COL1A1	7
			GO:0009897	external side of plasma membrane	0.00523953	FGA/IL31RA/UMODL1/FGG/CRLF2/LOC108399746/TFRC/CSF3R/CD83/CD276	10
			GO:0010033	response to organic substance	0.00774962	TIMP1/AQP9/SQLE/LOC108388106	4
			GO:0005158	insulin receptor binding	0.0107339	IGF1/LOC108401295/ENPP1/SORBS1	4
			GO:0031091	platelet alpha granule	0.0136159	FGA/SERPINE2/FGG	3
			GO:0043687	post-translational protein modification	0.0150337	FGA/VCAN/IGFBP4/TNC/FGG/SOCS3/SPP1/VWA1	8
			GO:0048266	behavioral response to pain	0.0150337	THBS1/VWA1/LOC108383593	3
			GO:0008191	metalloendopeptidase inhibitor activity	0.017419	TIMP1/LXN/SPOCK1	3
			GO:1900026	positive regulation of substrate adhesion-dependent cell spreading	0.0175743	FGA/FGG/OLFM4/CASS4	4
			GO:0005901	caveola	0.0180801	SELE/NOS1/HMOX1/NOS3/ATP1A1	5
			GO:0050728	negative regulation of inflammatory response	0.0180801	IL10/SOCS3/TNFAIP3/MEFV/TNFAIP6	5
			GO:0045907	positive regulation of vasoconstriction	0.0207052	FGA/FGG/PTAFR	3
			GO:0001649	osteoblast differentiation	0.0285291	VCAN/LOC108383754/TNC/FIGNL1/SPP1	5
			GO:0034612	response to tumor necrosis factor	0.0304669	SELE/SPHK1/GGT5	3
			GO:0005796	Golgi lumen	0.0438514	VCAN/MUC5B/SDC4/PCSK5	4
			GO:0005539	glycosaminoglycan binding	0.0458742	VCAN/SERPINE2/CRISPLD2	3
			GO:0030206	chondroitin sulfate biosynthetic process	0.0458742	VCAN/CHST11/CHPF	3
			GO:0050840	extracellular matrix binding	0.0491015	SPOCK1/SPP1/ADAMTS15	3
			GO:0070374	positive regulation of ERK1 and ERK2 cascade	0.0491015	FGA/LOC108383754/LOC108389764/ESR2/FGG/NQO2	6
	Fetus	up-regulated	GO:0006508	proteolysis	0.00177102	LOC108402890/LOC108402891/LOC108394519	3
			GO:0008236	serine-type peptidase activity	0.00328448	LOC108402890/LOC108402891	2
			GO:0004252	serine-type endopeptidase activity	0.0188672	LOC108402890/LOC108402891	2
			GO:0016322	neuron remodeling	0.030755	ADGRB3	1
			GO:0043149	stress fiber assembly	0.030755	ZYX	1
			GO:0048545	response to steroid hormone	0.030755	LOC108394519	1
			GO:0006646	phosphatidylethanolamine biosynthetic process	0.030755	PHOSPHO1	1
			GO:0007520	myoblast fusion	0.030755	ADGRB3	1
			GO:0043083	synaptic cleft	0.030755	ADGRB3	1
			GO:0030500	regulation of bone mineralization	0.030755	PHOSPHO1	1
			GO:0031016	pancreas development	0.030755	ILDR2	1
			GO:0048873	homeostasis of number of cells within a tissue	0.030755	ILDR2	1
			GO:0048814	regulation of dendrite morphogenesis	0.030755	ADGRB3	1
			GO:0001958	endochondral ossification	0.030755	PHOSPHO1	1
			GO:0006656	phosphatidylcholine biosynthetic process	0.030755	PHOSPHO1	1
			GO:0016575	histone deacetylation	0.030755	LOC108394519	1
			GO:0007566	embryo implantation	0.0335572	LOC108402890	1
			GO:0001835	blastocyst hatching	0.034956	LOC108402890	1
			GO:0043627	response to estrogen	0.0351755	LOC108394519	1
			GO:0030073	insulin secretion	0.036349	ILDR2	1
			GO:0009749	response to glucose	0.0392438	ILDR2	1
			GO:0000118	histone deacetylase complex	0.0392438	LOC108394519	1
			GO:0017053	transcription repressor complex	0.0392438	LOC108394519	1
			GO:0016791	phosphatase activity	0.0440969	PHOSPHO1	1
			GO:0050727	regulation of inflammatory response	0.045398	ZYX	1
			GO:0045335	phagocytic vesicle	0.045398	ZYX	1
			GO:0051965	positive regulation of synapse assembly	0.045398	ADGRB3	1
			GO:0007179	transforming growth factor beta receptor signaling pathway	0.045398	ZYX	1
			GO:0016525	negative regulation of angiogenesis	0.045398	ADGRB3	1
			GO:0001725	stress fiber	0.045398	ZYX	1
			GO:0045444	fat cell differentiation	0.045398	LOC108394519	1
		down-regulated	GO:0007187	G protein-coupled receptor signaling pathway, coupled to cyclic nucleotide second messenger	0.00994938	HRH4/CALCRL	2
			GO:0022627	cytosolic small ribosomal subunit	0.00994938	RPS14/RPS21	2
			GO:0007166	cell surface receptor signaling pathway	0.0460837	CALCRL/TSPAN12	2
			GO:0007507	heart development	0.0460837	ID3/CALCRL	2
			GO:0098556	cytoplasmic side of rough endoplasmic reticulum membrane	0.0460837	RPS21	1
			GO:0070181	small ribosomal subunit rRNA binding	0.0460837	RPS14	1
			GO:0030903	notochord development	0.0460837	ID3	1
			GO:0030414	peptidase inhibitor activity	0.0460837	PI15	1
			GO:0046889	positive regulation of lipid biosynthetic process	0.0460837	LOC108383489	1
			GO:0000028	ribosomal small subunit assembly	0.0460837	RPS14	1
			GO:0001525	angiogenesis	0.0460837	CALCRL/TSPAN12	2
			GO:0030490	maturation of SSU-rRNA	0.0460837	RPS14	1
			GO:0045182	translation regulator activity	0.0460837	RPS14	1
			GO:0034389	lipid droplet organization	0.0460837	LOC108383489	1
			GO:0045662	negative regulation of myoblast differentiation	0.0460837	ID3	1
			GO:0016616	oxidoreductase activity, acting on the CH-OH group of donors, NAD or NADP as acceptor	0.0460837	LOC108383489	1
			GO:0004129	cytochrome-c oxidase activity	0.0460837	LOC108383998	1
			GO:0006119	oxidative phosphorylation	0.0460837	LOC108383998	1
			GO:0042476	odontogenesis	0.0460837	ID3	1
			GO:0010718	positive regulation of epithelial to mesenchymal transition	0.0460837	BAMBI	1
			GO:0045765	regulation of angiogenesis	0.0460837	TSPAN12	1
			GO:0048027	mRNA 5'-UTR binding	0.0460837	RPS14	1
			GO:0001656	metanephros development	0.0460837	ID3	1
			GO:0030594	neurotransmitter receptor activity	0.0460837	HRH4	1
			GO:0043408	regulation of MAPK cascade	0.0460837	HRH4	1
			GO:0004993	G protein-coupled serotonin receptor activity	0.0478418	HRH4	1
			GO:0031623	receptor internalization	0.0478418	CALCRL	1
			GO:0000462	maturation of SSU-rRNA from tricistronic rRNA transcript (SSU-rRNA, 5.8S rRNA, LSU-rRNA)	0.0478418	RPS14	1
			GO:0010842	retina layer formation	0.0478418	TSPAN12	1
			GO:0048661	positive regulation of smooth muscle cell proliferation	0.0478418	CALCRL	1
spleen	Adult	up-regulated	GO:0051607	defense response to virus	1.30055e-11	IRF7/DHX58/IRF9/IFIT2/ADAR/LOC108390578/PARP9/IFIT3/OAS2/ISG15/MX1/LOC108391121/RSAD2/LOC108385131/CXCL10/MOV10	16
			GO:0060337	type I interferon signaling pathway	7.59199e-10	IRF7/IRF9/IFIT2/ADAR/IFIT3/OAS2/ISG15/LOC108391121/RSAD2	9
			GO:0009615	response to virus	1.67623e-07	IRF7/DHX58/IFIT2/ADAR/IFIT3/OAS2/LOC108391121/RSAD2/TBX21	9
			GO:0045071	negative regulation of viral genome replication	0.0046387	OAS2/ISG15/LOC108391121/RSAD2	4
			GO:0016032	viral process	0.00834785	DHX58/SP110/LOC108390578/ISG15/LOC108391121/RSAD2/KAT2A/IKBKE/LOC108407966/MOV10	10
			GO:0060333	interferon-gamma-mediated signaling pathway	0.0108132	IRF7/LOC108389500/IRF9/OAS2	4
			GO:0045087	innate immune response	0.0137735	IRF7/DHX58/LOC108389500/ADAR/LOC108390578/IL27/PARP9/MX1/LOC108385571/LOC108385131	10
			GO:0006898	receptor-mediated endocytosis	0.0242147	LOC108390578/MRC1/ARHGAP27/SCGB3A2/NLGN3	5
			GO:0001518	voltage-gated sodium channel complex	0.0287432	CACNA1G/SCN8A/SCN4B	3
		down-regulated	GO:0030669	clathrin-coated endocytic vesicle membrane	0.00300615	LDLR/FZD5/FZD4	3
			GO:1904724	tertiary granule lumen	0.00843173	TIMP2/PGLYRP1/TCN1	3
			GO:0060070	canonical Wnt signaling pathway	0.00843173	FZD5/WNT9B/FZD4/KLF4	4
			GO:0010033	response to organic substance	0.0159361	TIMP2/TIMP3/AQP9	3
			GO:0035580	specific granule lumen	0.0188536	TIMP2/PGLYRP1/TCN1	3
			GO:0060071	Wnt signaling pathway, planar cell polarity pathway	0.0346926	FZD5/WNT9B/FZD4	3
	Fetus	down-regulated	GO:0006958	complement activation, classical pathway	0.00369502	C8B/C6/C4BPA/C3	4
			GO:0006957	complement activation, alternative pathway	0.00369502	VSIG4/C8B/C3	3
			GO:0002576	platelet degranulation	0.0124936	FERMT3/SERPINF2/FGA/ITIH4	4
			GO:0004866	endopeptidase inhibitor activity	0.0126847	SERPINF2/ITIH4/C3	3
			GO:0006094	gluconeogenesis	0.0126847	PCK1/LOC108393438/GPD1	3
			GO:0031093	platelet alpha granule lumen	0.012847	FERMT3/SERPINF2/FGA	3
			GO:0004867	serine-type endopeptidase inhibitor activity	0.0153849	SERPINF2/SERPINC1/ITIH4/SERPINF1	4
			GO:0010951	negative regulation of endopeptidase activity	0.0202306	TIMP1/SERPINF2/SERPINF1	3
			GO:0006559	L-phenylalanine catabolic process	0.0210517	HGD/HPD	2
			GO:0015125	bile acid transmembrane transporter activity	0.0210517	SLCO2B1/LOC108398364	2
			GO:0043252	sodium-independent organic anion transport	0.023336	SLCO2B1/LOC108398364	2
			GO:0008514	organic anion transmembrane transporter activity	0.0236397	SLCO2B1/LOC108398364	2
			GO:0015347	sodium-independent organic anion transmembrane transporter activity	0.0236397	SLCO2B1/LOC108398364	2
			GO:0006520	cellular amino acid metabolic process	0.0326924	HGD/GLS2	2
			GO:0006956	complement activation	0.0326924	C8B/C3	2
			GO:0042730	fibrinolysis	0.0326924	SERPINF2/FGA	2
			GO:0045087	innate immune response	0.0326924	MPEG1/C6/BPI/C4BPA/FGA/C3	6
			GO:0072562	blood microparticle	0.0346263	SERPINF2/FGA/ITIH4	3
			GO:0034364	high-density lipoprotein particle	0.036973	APOA2/LIPC	2
			GO:0006082	organic acid metabolic process	0.0373	FMO1/LOC108389486	2
			GO:0007159	leukocyte cell-cell adhesion	0.0373	FERMT3/ITGA4	2
			GO:0045444	fat cell differentiation	0.03799	ANGPTL8/STEAP4/ATF5	3
			GO:0019835	cytolysis	0.0416288	C8B/C6	2
			GO:0002020	protease binding	0.048677	TIMP1/SERPINF2/SERPINC1	3
muscle	Adult	up-regulated	GO:0005216	ion channel activity	0.00505497	TRPV1/TMC6/TMC1	3
			GO:0005201	extracellular matrix structural constituent	0.00877135	COL4A4/COL13A1/FRAS1/COL24A1	4
			GO:0010739	positive regulation of protein kinase A signaling	0.0176639	ADGRV1/CALCR	2
			GO:0090037	positive regulation of protein kinase C signaling	0.0176639	ADGRV1/ADRA1A	2
			GO:0008381	mechanosensitive ion channel activity	0.0199877	TMC6/TMC1	2
			GO:0050910	NA	0.0389513	ADGRV1/TMC1	2
			GO:0030198	extracellular matrix organization	0.0389513	MMP11/COL4A4/COL13A1/COL24A1	4
			GO:0007154	cell communication	0.0389513	FRAS1/FREM1	2
			GO:0005788	endoplasmic reticulum lumen	0.0389513	COL4A4/COL13A1/NTF4/COL24A1	4
			GO:0005604	basement membrane	0.0389513	COL4A4/FRAS1/FREM1	3
			GO:0031012	extracellular matrix	0.0389513	MMP11/COL4A4/COL13A1/COL24A1	4
		down-regulated	GO:0009612	response to mechanical stimulus	0.000504606	IGFBP2/TNC/POSTN/MAP1B/MEIS2/PTGER4	6
			GO:0030198	extracellular matrix organization	0.0110469	TNC/POSTN/FOXF1/COL4A1/JAM3/COL4A2/MMP14/ADAM12/ITGA1	9
			GO:0033629	negative regulation of cell adhesion mediated by integrin	0.0110469	PDE3B/JAM3/HRG	3
			GO:1904706	negative regulation of vascular associated smooth muscle cell proliferation	0.0110469	MYOCD/CNN1/APLN	3
			GO:0043422	protein kinase B binding	0.0133571	LOC108388320/LOC108401295/PDE3B	3
			GO:0048557	embryonic digestive tract morphogenesis	0.0133571	SIX2/FOXF1/ID2	3
			GO:0030027	lamellipodium	0.0149719	LOC108388320/LOC108401295/MYLK/KITLG/ACTN1/RAB13/ACTG2/FSCN1	8
			GO:0010667	negative regulation of cardiac muscle cell apoptotic process	0.0149719	SFRP2/HAND2/MYOCD	3
			GO:0010975	regulation of neuron projection development	0.0149719	LOC108388320/LOC108401295/SFRP2/NCS1	4
			GO:0001965	G-protein alpha-subunit binding	0.0157051	LOC108388320/LOC108401295/RGS1/LPAR1	4
			GO:0016525	negative regulation of angiogenesis	0.0157051	PDE3B/VASH1/HRG/COL4A2/SULF1	5
			GO:0010628	positive regulation of gene expression	0.0164395	LDLR/HAND2/TNC/PTGFR/RAB27A/CNTN1/ID2/ACTG2/TMEM119	9
			GO:0045668	negative regulation of osteoblast differentiation	0.0173208	GREM1/HAND2/ID2/TWSG1	4
			GO:0032956	regulation of actin cytoskeleton organization	0.035402	LOC108388320/LOC108401295/HRG/EPHA5/FSCN1	5
	Fetus	up-regulated	GO:0015293	symporter activity	0.0107296	SLC24A5/SLC16A14	2
			GO:0034220	ion transmembrane transport	0.0238395	SLC24A5/ANO3	2
			GO:0046983	protein dimerization activity	0.0238395	ANO3/TCF21	2
			GO:0005344	NA	0.0295163	LOC108407212	1
			GO:0001763	morphogenesis of a branching structure	0.0295163	TCF21	1
			GO:0017128	phospholipid scramblase activity	0.0295163	ANO3	1
			GO:0048557	embryonic digestive tract morphogenesis	0.0295163	TCF21	1
			GO:0001944	vasculature development	0.0295163	TCF21	1
			GO:0060766	negative regulation of androgen receptor signaling pathway	0.0295163	TCF21	1
			GO:0050982	detection of mechanical stimulus	0.0295163	ANO3	1
			GO:0008028	monocarboxylic acid transmembrane transporter activity	0.0295163	SLC16A14	1
			GO:0030318	melanocyte differentiation	0.0317809	SLC24A5	1
			GO:0019825	oxygen binding	0.0317809	LOC108407212	1
			GO:0043425	bHLH transcription factor binding	0.0317809	TCF21	1
			GO:0001657	ureteric bud development	0.0317809	TCF21	1
			GO:0048286	lung alveolus development	0.032503	TCF21	1
			GO:0048536	spleen development	0.032503	TCF21	1
			GO:0001658	branching involved in ureteric bud morphogenesis	0.0349037	TCF21	1
			GO:1902476	chloride transmembrane transport	0.0380391	ANO3	1
			GO:0070888	E-box binding	0.0412488	TCF21	1
			GO:0008236	serine-type peptidase activity	0.0412488	LOC108402891	1
			GO:0030855	epithelial cell differentiation	0.0412488	TCF21	1
			GO:0050681	androgen receptor binding	0.0412488	TCF21	1
			GO:0016459	myosin complex	0.0442213	MYL7	1
			GO:0060021	roof of mouth development	0.0454488	TCF21	1
			GO:0032588	trans-Golgi network membrane	0.0492448	SLC24A5	1
			GO:0070588	calcium ion transmembrane transport	0.0492448	SLC24A5	1
			GO:0005262	calcium channel activity	0.0492448	SLC24A5	1
		down-regulated	GO:0044648	histone H3-K4 dimethylation	0.000235029	KMT2D/SETD1B	2
			GO:0097692	histone H3-K4 monomethylation	0.000235029	KMT2D/SETD1B	2
			GO:0044666	MLL3/4 complex	0.000235029	KMT2D/KDM6B	2
			GO:0051568	histone H3-K4 methylation	0.000497898	KMT2D/SETD1B	2
			GO:0080182	histone H3-K4 trimethylation	0.000497898	KMT2D/SETD1B	2
			GO:0035097	histone methyltransferase complex	0.00154916	KMT2D/SETD1B	2
			GO:0003682	chromatin binding	0.00594577	BAHCC1/CIC/KDM6B	3
			GO:0044212	transcription regulatory region sequence-specific DNA binding	0.0187851	RAI1/KMT2D	2
			GO:0040015	negative regulation of multicellular organism growth	0.0287041	RAI1	1
			GO:0048188	Set1C/COMPASS complex	0.0287041	SETD1B	1
			GO:0002437	inflammatory response to antigenic stimulus	0.0291401	KDM6B	1
			GO:0030898	actin-dependent ATPase activity	0.0291401	MYH14	1
			GO:0042641	actomyosin	0.0291401	MYH14	1
			GO:0042800	histone methyltransferase activity (H3-K4 specific)	0.0291401	KMT2D	1
			GO:0055007	cardiac muscle cell differentiation	0.0291401	KDM6B	1
			GO:1904837	beta-catenin-TCF complex assembly	0.0291401	KMT2D	1
			GO:0071625	vocalization behavior	0.0291401	MYH14	1
			GO:0014823	response to activity	0.0291401	KDM6B	1
			GO:0018024	histone-lysine N-methyltransferase activity	0.0291401	SETD1B	1
			GO:0070584	mitochondrion morphogenesis	0.0291401	MYH14	1
			GO:0000146	microfilament motor activity	0.0291401	MYH14	1
			GO:0048477	oogenesis	0.0291401	KMT2D	1
			GO:0003009	skeletal muscle contraction	0.0291401	MYH14	1
			GO:0030048	actin filament-based movement	0.0291401	MYH14	1
			GO:0048286	lung alveolus development	0.0291401	CIC	1
			GO:0006342	chromatin silencing	0.0298569	KMT2D	1
			GO:0045652	regulation of megakaryocyte differentiation	0.0298569	KMT2D	1
			GO:0043627	response to estrogen	0.0308428	KMT2D	1
			GO:0043209	myelin sheath	0.0308428	MYH14	1
			GO:0051213	dioxygenase activity	0.0308428	KDM6B	1
			GO:0019228	neuronal action potential	0.0308428	MYH14	1
			GO:0031032	actomyosin structure organization	0.0308428	MYH14	1
			GO:0007519	skeletal muscle tissue development	0.0322526	MYH14	1
			GO:0005637	nuclear inner membrane	0.0366042	LMNB2	1
			GO:0045165	cell fate commitment	0.0367122	KDM6B	1
			GO:0035176	social behavior	0.0367122	CIC	1
			GO:0070301	cellular response to hydrogen peroxide	0.0371784	KDM6B	1
			GO:0007612	learning	0.0371784	CIC	1
			GO:0016459	myosin complex	0.0371784	MYH14	1
			GO:0021766	hippocampus development	0.0391133	KDM6B	1
			GO:0032922	circadian regulation of gene expression	0.0391133	RAI1	1
			GO:0007613	memory	0.0412255	CIC	1
			GO:0005903	brush border	0.0414544	MYH14	1
			GO:0001725	stress fiber	0.0422518	MYH14	1
			GO:0120162	positive regulation of cold-induced thermogenesis	0.0435778	KDM6B	1
